# Supplementary material for: Efficacy of Transarterial Chemoembolization Combined with Tyrosine Kinase Inhibitors for Hepatocellular Carcinoma Patients with Portal Vein Tumor Thrombus: A Systematic Review and Meta-Analysis
Source: Curr Oncol. 2023 Jan 16;30(1):1243–54. doi: 10.3390/curroncol30010096 (PMC9858211; doi:10.3390/curroncol30010096)
Supplement: Supplementary file 1 [file curroncol-30-00096-s001.zip]

Archive with 3 entries (3 files):
- Supplementary Material File S1.pdf
- Supplementary Material File S2.pdf
- Supplementary Material Tables S1-S4.pdf
